# Supplementary material for: The Effects of Workplace Interventions on Low Back Pain in Workers: A Systematic Review and Meta-Analysis
Source: Int J Environ Res Public Health. 2021 Nov 30;18(23):12614. doi: 10.3390/ijerph182312614 (PMC8657220; doi:10.3390/ijerph182312614)
Supplement: Supplementary file 1 [file ijerph-18-12614-s001.zip]

Archive with 1 entries (1 files):
- ijerph-1442752-SI.pdf
